# Supplementary material for: Mycobacterium canettii Infection of Adipose Tissues
Source: Front Cell Infect Microbiol. 2017 May 17;7:189. doi: 10.3389/fcimb.2017.00189 (PMC5434109; doi:10.3389/fcimb.2017.00189)
Supplement: Supplementary file 1 [file DataSheet1.XLSX]

## Sheet: Ratio of infection
	M. canettii		M. tuberculosis
Cell type	Total number of cells per microscopic field	Number of infected cells per microscopic field	Total number of cells per microscopic field	Number of infected cells per microscopic field
white pre-adipocytes	27	4	25	6
	15	2	46	10
	21	5	25	8
	14	4	29	4
	17	4	35	3
	23	5	22	4
	20	4	26	6
	17	2	27	3
	24	3	30	4
	28	6	15	2
TOTAL	206	39	280	50
Brown pre-adipocytes	33	12	16	4
	12	3	8	1
	15	4	11	3
	17	3	15	4
	12	1	15	2
	19	3	19	5
	25	4	23	4
	15	2	18	3
	16	3	19	3
	13	2	17	2
TOTAL	177	37	161	31
3T3-L1 pre-adipocytes	30	10	30	11
	27	3	23	12
	12	2	14	7
	27	4	22	9
	20	7	27	8
	28	4	29	12
	18	3	28	11
	11	1	17	8
	13	2	23	9
	21	6	19	7
TOTAL	207	42	232	94
3T3-L1 mature adipocytes	26	3	20	3
	25	2	20	2
	16	2	15	2
	13	1	21	5
	23	2	25	5
	24	0	24	6
	25	2	17	2
	28	3	24	3
	35	4	40	6
	12	2	22	4
TOTAL	227	21	228	38

## Sheet: Number of intracellular bacilli
	Number of intracellular bacilli per one cell obtained by microscopy
	M. canettii	M. tuberculosis
Cell type
white pre-adipocytes	22	8
	9	2
	1	7
	9	4
	3	5
	9	3
	5	8
	14	6
	11	11
	10	19
Brown pre-adipocytes	23	11
	18	9
	17	18
	23	12
	6	8
	4	13
	19	6
	21	16
	19	12
	7	6
3T3-L1 pre-adipocytes	3	23
	6	6
	2	10
	15	13
	13	22
	3	4
	16	8
	5	11
	8	12
	2	14

## Sheet: Scoring CFUs
		CFUs/105 cells
Cell type	Day p.i.	M. canettii	M. tuberculosis
White pre-adipocytes	day 0
	well 1	24000	8400
	well 2	6000	5200
	well 2	16000	13600
	day 3
	well 1	67600	28800
	well 2	44000	37600
	well 2	64400	33600
	day 7
	well 1	160000	216000
	well 2	272000	136000
	well 2	68000	112000
Brown pre-adipocytes	day 0
	well 1	42800	27600
	well 2	44800	19200
	well 2	30800	31200
	day 3
	well 1	500000	276000
	well 2	288000	200000
	well 2	484000	156000
	day 7
	well 1	672000	728000
	well 2	752000	608000
	well 2	856000	652000
3T3-L1 pre-adipocytes	day 0
	well 1	31200	51200
	well 2	20400	58800
	well 2	25600	43000
	day 3
	well 1	148000	432000
	well 2	104000	292000
	well 2	128000	476000
	day 7
	well 1	432000	1160000
	well 2	636000	1920000
	well 2	568000	1520000
	J12
	well 1	3360000	5000000
	well 2	4240000	4240000
	well 2	3280000	5400000
3T3-L1 mature adipocytes	day 0
	well 1	10800	42000
	well 2	9200	34400
	well 2	16800	36400
	day 3
	well 1	39600	113600
	well 2	31200	110400
	well 2	25200	115200
	day 7
	well 1	112000	288000
	well 2	56000	172000
	well 2	68000	300000
	J12
	well 1	896000	520000
	well 2	528000	356000
	well 2	688000	500000

## Sheet: LDH
	LDH measurments
Day p.i.	Uninfected mature adipocytes	Infected cells with M. canettii	Infected cells with M. tuberculosis
T3
well 1	17	45	64
well 2	20	42	69
well 2	23	43	77
T7
well 1	25	33	108
well 2	28	47	92
well 2	29	39	104
T12
well 1	50	69	125
well 2	48	67	101
well 2	49	68	104
